# Supplementary material for: Changes in the Texture and Flavor of Lotus Root after Different Cooking Methods
Source: Foods. 2023 May 16;12(10):2012. doi: 10.3390/foods12102012 (PMC10217657; doi:10.3390/foods12102012)
Supplement: Supplementary file 1 [file foods-12-02012-s001.zip]

Archive with 1 entries (1 files):
- foods-2326286-supplementary.pdf
